# Supplementary material for: Digital health interventions in palliative care: a systematic meta-review
Source: NPJ Digit Med. 2021 Apr 6;4:64. doi: 10.1038/s41746-021-00430-7 (PMC8024379; doi:10.1038/s41746-021-00430-7)
Supplement: Supplementary file 2 — Supplementary Data 1 [file 41746_2021_430_MOESM2_ESM.xlsx]

## Sheet: Unique publications
Number	Author	Study type	Year	Study Title	Technology category	Purpose of technology	Level of Evidence	Willis et al. 2007	Kidd et al. 2010	Parker Oliver et al. 2012	Zhou et al 2012	Bradford et al. 2013	Capurro et al. 2014	Ngwenya & Mills 2014	Allsop et al. 2015	Chi and Demiris 2015	Ostherr et al 2016	Zheng et al. 2016	Taroco et al. (2017)	Allsop et al (2018)	Head et al. (2017)	Bush et al (2018)	Smith et al. (2018)	Huber 2018	Hancock et al. (2019)	Jess et al (2019)	Leniz et al (2019)	Lemon (2019)	Total number of reviews that include this paper
1	Doolittle et al.	Non-RCT	2000	A cost measurement study for a home-based telehospice service.	Mixed/unspecified	Mixed/unspecified	3			1		1																	2
2	Bensink et al.	Non-RCT	2004	Paediatric palliative home care with Internet-based video-phones: lessons learnt	Videoconferencing/videophone	Communication	3	1				1																	2
3	Lind and Karlsson	Non-RCT	2004	A system for symptom management in advanced palliative home healthcare using digital pens.	Digital pens	Symptom management	3	1					1																2
4	Long et al	Non-RCT	2000	Home health and hospice use of computers and the internet.	Mixed/unspecified	Mixed/unspecified	2	1																					1
5	Coleman et al.	Non-RCT	2005	The effect of a frequently asked questions module on a pancreatic cancer web site patient/family chat room.	Online	Information provision	3	1					1																2
6	Pereira et al.	Non-RCT	2001	Palliative care on the Net: an online survey of health care professionals.	Online	Mixed/unspecified	3	1																					1
7	Pereira et al.	Non-RCT	2000	Palliative Care Patients and their families on the Internet: motivation and impact.	Online	Mixed/unspecified	3	1																					1
8	Denholm	Non-RCT	2008	Development of a palliative care education program in rural long-term care facilities.	Videoconferencing/videophone	Education	4		1																				1
9	Kunkler et al.	Non-RCT	1997	Telemedicine: Proved acceptable in pilot study in oncology in Scotland.	Videoconferencing/videophone	Symptom management	4		1																				1
10	McCall et al.	Non-RCT	2008	Perceptions of the use of a remote monitoring system in patients receiving palliative care at home.	PDA / tablet /smartphone	Information provision	3		1				1								1								3
11	McGill and Keen	Non-RCT	2008	From hospice to end of life care Resource Centre.	Mixed/unspecified	Mixed/unspecified	4		1																				1
12	Scottish Centre for Telehealth	Non-RCT	2009	Telehealth Initiatives List.	Videoconferencing/videophone	Mixed/unspecified	4		1																				1
13	Kiehlmann and Williamson	Non-RCT	2009	Development of the Electronic Palliative Care Summary (ePCS) Project.	Electronic health record	Information management	4		1																				1
14	Becker	Non-RCT	2009	Online courses for nurses working in palliative care.	Online	Education	4		1																				1
15	Campbell et al.	Non-RCT	2005	Introducing ‘Palcall’: an innovative out-of-hours telephone service led by hospice nurses.	Phone	Out of hours care/emergency admissions	4		1																				1
16	Lloyd-Williams	Non-RCT	2001	Out-of-hours palliative care advice line	Phone	Out of hours care/emergency admissions	3		1																				1
17	NHS North Cumbria Palliative Care	Non-RCT	2009	North Cumbria Palliative Care Online Palliative Care Educational and Information Resource for Primary Care Teams	Online	Education	4		1																				1
18	Regnard	Non-RCT	2000	Using videoconferencing and palliative care.	Videoconferencing/videophone	Education	2		1																				1
19	Regnard	Non-RCT	2002	Audio-visual communication and its use in palliative care.	Videoconferencing/videophone	Education	4		1																				1
20	Salt	Non-RCT	2007	What kind of requests do healthcare professionals make of a telephone out of hours specialist palliative care advice service? The experience of one hospice over a year.	Phone	Out of hours care/emergency admissions	3		1																				1
21	Thekkumpurath et al.	Non-RCT	2009	Screening for psychological distress in palliative care: performance of touch screen questionnaires compared with semistructured psychiatric interview.	Computer	Information provision	2		1																				1
22	Van Boxell et al.	Non-RCT	2003	The effectiveness of palliative care education delivered by videoconferencing compared with face-to-face delivery.	Videoconferencing/videophone	Education	2		1																				1
23	Yardley et al.	Non-RCT	2009	Experiences of 24-hour advice line services: a framework for good practice and meeting NICE guidelines.	Phone	Out of hours care/emergency admissions	3		1																				1
24	Young	Non-RCT	2000	Implementing a patient administration system.	Computer	Information management	4		1																				1
25	Wales Informing Healthcare	Non-RCT	2009	Palliative Care in Wales.	Mixed/unspecified	Mixed/unspecified	4		1																				1
26	Marie Curie Cancer Care	Non-RCT	2008	Telemedicine Supporting Delivering Palliative Care Services and Education in Rural Wales	Mixed/unspecified	Mixed/unspecified	4		1																				1
27	Saysell & Routley	Non-RCT	2003	Telemedicine in community-based palliative care: evaluation of a videolink teleconference project.	Videoconferencing/videophone	Education	3		1	1																			2
28	Hjermstad et al.	Non-RCT	2012	Computer-based system assessment is feasible in patients with advanced cancer: results from an international multicenter study, the EPCRC-CSA.	Computer	Symptom management	2								1														1
29	Cleeland et al.	RCT	2011	Automated symptom alerts reduce postoperative symptom severity after cancer surgery: a randomised controlled clinical trial.	Mixed/unspecified	Symptom management	1								1														1
30	Johns et al.	RCT	2011	Telecare management of pain and depression in patients with cancer: patient satisfaction and predictors of use.	Phone	Symptom management	1								1														1
31	Kroenke et al.	RCT	2009	The Indiana Cancer Pain and Depression (INCPAD) trial Design of a telecare management intervention for cancer-related symtoms and baseline characteristics of study participants.	Mixed/unspecified	Symptom management	1								1														1
32	Kroenke et al.	RCT	2010	Effect of telecare management on pain and depression in patients with cancer: a randomized trial.	Phone	Symptom management	1								1														1
33	Erharter et al.	Non-RCT	2010	Implementation of computer-based quality-of-life monitoring in brain tumour outpatients in routine clinical practice.	Computer	Symptom management	2								1														1
34	Jud et al.	Non-RCT	2010	Pain perceptions and detailed visual pain mapping in breast cancer survivors.	Computer	Symptom management	2								1														1
35	Mark et al.	Non-RCT	2008	Evaluation of a tablet PC technology to screen and educate oncology patients.	PDA / tablet /smartphone	Symptom management	3								1														1
36	Chang et al.	Non-RCT	2007	A system for interactive assessment and management in palliative care.	Computer	Symptom management	4								1														1
37	Dy et al.	Non-RCT	2011	Tell Us: A Web-based tool for improving communication among patients, families, and providers in hospice and palliative care through systematic data specification, collection and use.	Online	Symptom management	3								1														1
38	Cox et al.	Non-RCT	2011	The acceptability of e-technology to monitor and assess patient symptoms following palliative radiotherapy for lung cancer.	Computer	Symptom management	3								1										1				2
39	Abernethy et al.	Non-RCT	2009	Feasibility and acceptability to patients of a longitudinal system for evaluating cancer-related symptoms and quality-of-life: pilot study of an e/Tablet data-collection system in academic oncology.	PDA / tablet /smartphone	Symptom management	3								1														1
40	Berry et al.	Non-RCT	2004	Computerized symptom and quality-of-life assessment for patients with cancer part 1: development and pilot testing.	Computer	Symptom management	2								1														1
41	Fromme et al.	Non-RCT	2011	Developing an easy-to-use tablet computer application for assessing patient-reported outcomes in patients with cancer.	PDA / tablet /smartphone	Symptom management	3								1														1
42	Hachizuka et al.	Non-RCT	2010	Development of a personal digital assistant (PDA) system to collect symptom information from home hospice patients.	PDA / tablet /smartphone	Symptom management	3								1														1
43	Huang et al.	Non-RCT	2003	Developing a computerized data collection and decision support system for cancer pain management.	Computer	Symptom management	3								1														1
44	Kallen et al.	Non-RCT	2012	A technical solution to improving palliative and hospice care.	Computer	Symptom management	3						1		1														2
45	Kearney et al.	Non-RCT	2006	Utilising handheld computers to monitor and support patients receiving chemotherapy: results of a UK-based feasibility study.	PDA / tablet /smartphone	Symptom management	3								1														1
46	Lind et al.	Non-RCT	2007	Digital pens and pain diaries in palliative home health care: professional caregivers' experiences.	Digital pens	Symptom management	3								1														1
47	Lind et al.	Non-RCT	2008	Patients' use of digital pens for pain assessment in advanced palliative home healthcare.	Digital pens	Symptom management	3								1														1
48	Lind	Non-RCT	2008	Evaluation of the use of digital pens for pain assessment in palliative home healthcare.	Digital pens	Symptom management	3						1		1														2
49	Mark et al.	Non-RCT	2008	The benefits and challenges of using computer-assisted symptom assessments in oncology clinics: results of qualitative assessment.	Computer	Symptom management	3								1														1
50	Wilkie et al.	Non-RCT	2001	Cancer symptom control: feasibility of a tailored, interactive, computerized program for patients.	Computer	Symptom management	3								1														1
51	Wilkie et al.	Non-RCT	2003	Usability of a computerized PAINReportIt in the general public with pain and people with cancer pain.	Computer	Symptom management	2								1														1
52	Carr et al.	Non-RCT	2008	Transferring palliative care knowledge: Evaluating the use of a telephone advice line.	Phone	Communication	3			1																			1
53	Cook et al.	Non-RCT	2001	Administrator and provider perceptions of the factors relating to programme effectiveness in implementing telemedicine to provide end-of-life care.	Videoconferencing/videophone	Symptom management	3			1		1																	2
54	Day et al.	Non-RCT	2007	Exploring underutilization of videophones in hospice settings.	Videoconferencing/videophone	Mixed/unspecified	3			1																1			2
55	Demiris et al	Non-RCT	2004	Hospice staff attitudes towards telehospice.	Videoconferencing/videophone	Mixed/unspecified	3			1		1																	2
56	Demiris et al.	Non-RCT	2007	Telehospice tools for caregivers: A pilot study.	Videoconferencing/videophone	Caregiver support	3			1		1				1		1								1			5
57	Doolittle et al.	Non-RCT	2005	An empirical chart analysis of the suitability of telemedicine for hospice visits.	Mixed/unspecified	Mixed/unspecified	2			1		1																	2
58	Kim and Chung	Non-RCT	2007	Characteristics of cancer blog users.	social media	Mixed/unspecified	2							1															1
59	Bach	Non-RCT	2008	Blogging during terminal care: communication, color schemes, and creating a community.	social media	Mixed/unspecified	3							1															1
60	Chung and Kim	Non-RCT	2008	Blogging activity among cancer patients and their companions: uses, gratifications and predictors of outcomes.	social media	Mixed/unspecified	3							1															1
61	Lowney and O'Brien	Non-RCT	2012	The landscape of blogging in palliative care.	social media	Mixed/unspecified	3							1															1
62	Forster	Non-RCT	2009	Expressions of coping with cancer: a content analysis of blog for a cure.	social media	Mixed/unspecified	3							1															1
63	Bradford et al.	Non-RCT	2012	A pilot study of the effectiveness of home teleconsultations in paediatric palliative care.	Mixed/unspecified	Caregiver support	3									1		1											2
64	Parker Oliver et al.	Non-RCT	2010	Caregiver participation in hospice interdisciplinary team meetings via videophone technology: A pilot study to improve pain management.	Videoconferencing/videophone	Caregiver support	3			1								1								1			3
65	Chiang et al.	Non-RCT	2012	The effectiveness of telehealth care on caregiver burden, mastery of stress, and family function among family caregivers of heart failure patients: A quasi-experimental study.	Mixed/unspecified	Caregiver support	2											1											1
66	Chih et al.	RCT	2012	Communicating advanced cancer patients’ symptoms via the Internet: A pooled analysis of two randomized trials examining caregiver preparedness, physical burden, and negative mood	Online	Caregiver support	1									1		1											2
67	Phillips et al.	Non-RCT	2008	Supporting patients and their caregivers after-hours at the end of life: the role of telephone support.	Phone	Out of hours care/emergency admissions	3						1					1											2
68	Stern et al	Non-RCT	2008	The complexity of family caregiving: Use and perceptions of home telehealth in palliative cancer care [PhD thesis].	Mixed/unspecified	Caregiver support	Not available											1											1
69	Demiris et al.	RCT	2012	A noninferiority trial of a problem-solving intervention for hospice caregivers in person versus videophone	Videoconferencing/videophone	Caregiver support	1											1								1			2
70	Kilbourn et al.	Non-RCT	2011	Feasibility of a telephone-based counseling program for informal caregivers of hospice patients.	Phone	Caregiver support	3											1											1
71	Gregory et al.	Non-RCT	2007	Out-of-hours prescribing: a survey of current practice in the UK.	Mixed/unspecified	Symptom management	3			1																			1
72	Hong et al.	Non-RCT	2009	Adoption of a PDA-based home hospice care system for cancer patients.	PDA / tablet /smartphone	Information management	3			1																			1
73	Long et al.	Non-RCT	2000	Computer and Internet use by home care and hospice agencies.	Online	Mixed/unspecified	3			1																			1
74	Parker Oliver and Demiris	Non-RCT	2004	An assessment of the readiness of hospice organizations to accept technological innovation.	Videoconferencing/videophone	Mixed/unspecified	3			1																			1
75	Oliver and Haggarty	Non-RCT	2003	Use of a pro forma and overhead projector to improve multidisciplinary team communication	Other	Communication	3			1																			1
76	Parker Oliver et al.	Non-RCT	2009	‘‘They’re part of the team’’: Participant evaluation of the ACTive intervention.	Videoconferencing/videophone	Communication	3			1																1			2
77	Parker Oliver et al.	Non-RCT	2006	Telehospice support for elder caregivers of hospice patients: two case studies.	Videoconferencing/videophone	Communication	3			1		1														1			3
78	Parker Oliver et al.	Non-RCT	2005	The usability of videophones for seniors and hospice providers: A brief report on two studies.	Videoconferencing/videophone	Mixed/unspecified	3			1																			1
79	Epstein et al.	RCT (pilot)	2013	A randomized controlled trial of a cardiopulmonary resuscitation video in advance care planning for progressive pancreas and hepatobiliary cancer patients	Video	Education	1										1												1
80	Gustafson et al.	RCT	2013	An eHealth system supporting palliative care for patients with non-small cell lung cancer: A randomized trial.	Online	Symptom management	1										1												1
81	Pelayo-Alvarez et al.	RCT	2013	Clinical effectiveness of online training in palliative care of primary care physicians.	Online	Education	1										1												1
82	Srivastava and Moreland	Non-RCT	2012	Patient authored cancer blogs: nature of content and social support	social media	Psychological or psychosocial support	3							1															1
83	Temel et al.	Non-RCT	2013	Electronic prompt to improve outpatient code status documentation for patients with advanced lung cancer.	Electronic health record	Information management	2										1							1				1	3
84	Vogel et al.	RCT (pilot)	2013	Development and pilot of an advance care planning website for women with ovarian cancer: A randomized controlled trial.	Online	Decision making support	1										1												1
85	Volandes et al.	RCT	2013	Randomized controlled trial of a video decision support tool for cardiopulmonary resuscitation decision making in advanced cancer	Video	Information provision	1										1												1
86	Watanabe et al.	Non-RCT	2013	Improving access to specialist multidisciplinary palliative care consultation for rural cancer patients by videoconferencing: Report of a pilot project	Videoconferencing/videophone	Access	2										1				1					1			3
87	Volandes et al.	Non-RCT	2012	Augmenting advance care planning in poor prognosis cancer with a video decision aid: A preintervention-postintervention study.	Video	Information provision	2										1												1
88	Green and Levi	Non-RCT	2011	Teaching advance care planning to medical students with a computer-based decision aid.	Computer	Education	3										1												1
89	Uitdehaag et al.	Non-RCT	2011	Recordings of consultations are beneficial in the transition from curative to palliative cancer care: A pilot-study in patients with esophageal or head and neck cancer	Other	Information provision	3										1												1
90	Yun et al.	RCT	2011	Use of a decision aid to help caregivers discuss terminal disease status with a family member with cancer: A randomized controlled trial	Video	Decision making support	1										1												1
91	Capewell et al.	RCT (feasibility)	2010	Brief DVD based educational intervention for patients with cancer pain: Feasibility study.	Video	Education	2										1												1
92	El-Jawahri et al.	RCT (pilot)	2010	Use of video to facilitate end-of-life discussions with patients with cancer: A randomized controlled trial	Video	Decision making support	1										1												1
93	Duggleby et al.	Non-RCT	2007	Living with hope: Initial evaluation of a psychosocial hope intervention for older palliative home care patients	Video	Psychological or psychosocial support	2										1												1
94	Volandes et al.	RCT (pilot)	2012	A randomized controlled trial of a goals-of-care video for elderly patients admitted to skilled nursing facilities.	Video	Decision making support	1										1												1
95	Volandes et al.	RCT	2011	Assessing end-of-life preferences for advanced dementia in rural patients using an educational video: A randomized controlled trial	Video	Decision making support	1										1												1
96	Hamlet et al.	RCT	2010	Impact of predictive model-directed end-of-life counseling for Medicare beneficiaries.	Phone	Access	1										1												1
97	Matsui	Non-RCT	2010	Effectiveness of end-of-life education among community-dwelling older adults	Video	Education	3										1												1
98	Volandes et al.	RCT	2009	Video decision support tool for advance care planning in dementia: Randomised controlled trial	Video	Decision making support	1										1												1
99	Volandes et al.	RCT	2009	Using video images to improve the accuracy of surrogate decision-making: A randomized controlled trial.	Video	Decision making support	1										1												1
100	Clarke et al.	Non-RCT	2005	Information seeking and compliance in planning for critical care: Community-based health outreach to seniors about advance directives.	Phone	Information provision	3										1												1
101	Brown et al.	RCT	1999	Practical methods to increase use of advance medical directives.	Video	Decision making support	1										1												1
102	Yamada et al.	RCT (pilot)	1999	A multimedia intervention on cardiopulmonary resuscitation and advance directives	Video	Decision making support	1										1												1
103	Kannan and Kamalini	Non-RCT	2013	A novel and cost-effective way to follow-up adequacy of pain relief, adverse effects, and compliance with analgesics in a palliative care clinic	Text messaging	Communication	3										1												1
104	Sudore et al.	RCT (pilot)	2013	A novel website to prepare diverse older adults for decision making and advance care planning: A pilot study.	Online	Decision making support	2										1												1
105	Takahashi et al.	RCT	2012	The impact of telemonitoring upon hospice referral in the community: A randomized controlled trial	Telemonitoring	Information provision	2										1												1
106	Deep et al.	Non-RCT	2010	‘‘It helps me see with my heart:’’ How video informs patients’ rationale for decisions about future care in advanced dementia.	Video	Decision making support	3										1												1
107	Kersholt et al.	Non-RCT	2009	Construction of health preferences: A comparison of direct value assessment and personal narratives.	Video	Decision making support	3										1												1
108	Volandes et al.	Non-RCT	2009	Improving decision making at the end of life with video images	Video	Decision making support	3										1												1
109	Schofield et al.	Non-RCT	2008	Preparing patients for threatening medical treatments: Effects of a chemotherapy educational DVD on anxiety, unmet needs, and self-efficacy	Video	Information provision	2										1												1
110	Volandes et al.	Non-RCT	2008	Overcoming educational barriers for advance care planning in Latinos with video images	Video	Decision making support	3										1												1
111	Volandes et al.	Non-RCT	2008	Health literacy not race predicts end-of-life care preferences	Video	Decision making support	3										1												1
112	Penrod et al.	Non-RCT	2007	Use of a report card to implement a network-based palliative care program	Online	Access	2										1												1
113	Volandes et al.	Non-RCT	2007	Using video images of dementia in advance care planning.	Video	Decision making support	3										1												1
114	Brumley et al.	Non-RCT	2006	Improving access to clinical information in after hours community palliative care.	Mixed/unspecified	Information provision	3										1												1
115	Hanks et al.	RCT	2002	The imPaCT study: A randomised controlled trial to evaluate a hospital palliative care team.	Phone	Mixed/unspecified	1										1												1
116	Gammaitoni et al.	RCT (pilot)	2000	Palliative pharmaceutical care: A randomized, prospective study of telephone-based prescription and medication counseling services for treating chronic pain	Phone	Symptom management	1										1												1
117	Ho et al.	Non-RCT	2000	The effect of advance care planning on completion of advance directives and patient satisfaction in people with HIV/AIDS	Video	Decision making support	3										1												1
118	Chow et al.	Non-RCT	2005	Review of telephone follow-up experience at the rapid response radiotherapy program.	Phone	Clinical follow up	2				1																		1
119	Chow et al.	Non-RCT	2001	Prospective assessment of symptom palliation for patients attending a rapid response radiotherapy program: feasibility of telephone follow-up	Phone	Clinical follow up	2				1																		1
120	Dixon et al.	Non-RCT	2010	The feasibility of telephone follow-up led by a radiation therapist: experience in a multidisciplinary bone metastases clinic.	Phone	Clinical follow up	3				1																		1
121	Haddad et al.	Non-RCT	2003	The success of data collection in the palliative setting – telephone or clinic follow-up?	Phone	Clinical follow up	2				1																		1
122	Follwell et al.	RCT (Phase II)	2009	Phase II study of an outpatient palliative care intervention in patients with metastatic cancer.	Phone	Clinical follow up	1				1																		1
123	Bruera et al.	Non-RCT	2001	Multidisciplinary symptom control clinic in a cancer center: a retrospective study	Phone	Symptom management	3				1																		1
124	Grant et al.	Non-RCT	2011	Palliative care making a difference in rural Uganda, Kenya and Malawi: three rapid field evaluation studies.	Phone	Communication	3						1																1
125	Koczwara et al.	Non-RCT	2010	Reaching further with online education? The development of an effective online program in palliative oncology	Online	Education	3						1																1
126	Linklater et al.	Non-RCT	2009	Palliative patients with pain: Why the family physician phones a specialist advice line	Phone	Information provision	3						1																1
127	Maudlin et al.	Non-RCT	2006	A road map for the last journey: home telehealth for holistic end-of-life care	Mixed/unspecified	Mixed/unspecified	3					1	1								1								3
128	Van Heest et al.	Non-RCT	2009	Telephone consultations on palliative sedation therapy and euthanasia in general practice in The Netherlands in 2003: a report from inside	Phone	Information provision	2						1																1
129	Paré et al.	Non-RCT	2009	A pre-post evaluation of a telehomecare program in oncology and palliative care.	PDA / tablet /smartphone	Information provision	3						1																1
130	Ridley and Gallagher	Non-RCT	2008	Palliative care telephone consultation: who calls and what do they need to know?	Phone	Information provision	2						1																1
131	Roberts et al.	Non-RCT	2007	Telenursing in hospice palliative care	Phone	Information provision	4						1																1
132	Teunissen et al.	Non-RCT	2007	Telephone consultation in palliative care for cancer patients: 5 years of experience in The Netherlands	Phone	Information provision	2						1																1
133	Walker et al.	Non-RCT	2006	E-MOSAIC: Electronic monitoring of symptoms and syndromes associated with cancer in daily outpatient care for advanced cancer patients	PDA / tablet /smartphone	Information provision	2						1																1
134	Wilkes et al.	Non-RCT	2004	Evaluation of an after hours telephone support service for rural palliative care patients and their families: A pilot study	Phone	Out of hours care/emergency admissions	2						1																1
135	Bensink et al.	Systematic review	2006	A systematic review of successes and failures in home telehealth: preliminary results	N/A	Mixed - systematic review	Systematic review					1																	1
136	Oliver et al.	Systematic review	2012	A systematic review of the evidence base for telehospice	N/A	Mixed - systematic review	Systematic review					1																	1
137	Kidd et al.	Systematic review	2011	Telehealth in palliative care in the UK: a review of the evidence	N/A	Mixed - systematic review	Systematic review					1																	1
138	Gaikwad and Warren	Systematic review	2009	The role of home-based information and communications technology interventions in chronic disease management: a systematic literature review.	N/A	Mixed - systematic review	Systematic review					1																	1
139	Hebert et al.	RCT	2006	Potential and readiness for video-visits in rural palliative homecare: results of a multi-method study in Canada	Videoconferencing/videophone	Access	1					1									1					1			3
140	Bensink et al.	RCT	2009	Using videotelephony to support paediatric oncology-related palliative care in the home: from abandoned RCT to acceptability study	Videoconferencing/videophone	Caregiver support	1					1														1			2
141	Gagnon et al.	RCT	2006	Telehomecare for vulnerable populations: the evaluation of new models of care.	Mixed/unspecified	Access	1					1																	1
142	Morgan et al.	RCT	2008	Home videoconferencing for patients with severe congential heart disease following discharge.	Videoconferencing/videophone	Psychological or psychosocial support	1					1																	1
143	Young et al.	Non-RCT	2006	An examination of quality of life of children and parents during their Tele-Homecare experience	Videoconferencing/videophone	Symptom management	2					1																	1
144	Herbert et al.	Non-RCT	2007	Analysis of the suitability of ‘video-visits’ for palliative home care: implications for practice	Videoconferencing/videophone	Mixed/unspecified	3					1														1			2
145	Laila et al	Non-RCT	2008	Videophones for the delivery of home healthcare in oncology	Videoconferencing/videophone	Information provision	3					1																	1
146	Washington et al.	Non-RCT	2008	Telehospice acceptance among providers: a multidisciplinary comparison	Mixed/unspecified	Mixed/unspecified	3			1		1																	2
147	Whitten et al.	Non-RCT	2004	Telehospice in Michigan: use and patient acceptance.	Videoconferencing/videophone	Information provision	3			1		1																	2
148	Bradford et al.	Non-RCT	2010	Home telemedicine for paediatric palliative care.	Videoconferencing/videophone	Caregiver support	3					1																	1
149	Doolittle et al.	Non-RCT	1998	Hospice care using home-based telemedicine systems.	Videoconferencing/videophone	Out of hours care/emergency admissions	3					1																	1
150	Coyle et al.	Non-RCT	2002	Audio-visual communication and its use in palliative care.	Videoconferencing/videophone	Communication	3					1																	1
151	Parker Oliver et al.	Non-RCT	2005	The use of videophones to enhance palliative care outreach nursing in remote areas.	Videoconferencing/videophone	Access	3					1																	1
152	Schmidt et al.	Non-RCT	2011	Demonstration of facial communication of emotion through telehospice videophone contact.	Videoconferencing/videophone	Communication	3					1														1			2
153	Young et al.	Non-RCT	2006	Taking the call-bell home: a qualitative evaluation of Tele-HomeCare for children.	Videoconferencing/videophone	Caregiver support	3					1																	1
154	Whitten et al.	Non-RCT	1998	An analysis of provider perceptions for telehospice	Mixed/unspecified	Mixed/unspecified	3					1																	1
155	Oliver et al.	Non-RCT	2010	Recruitment challenges and strategies in a home-based telehealth study	Videoconferencing/videophone	Mixed/unspecified	3					1																	1
156	Johnston et al.	Non-RCT	2011	An evaluation of the use of Telehealth within palliative care settings across Scotland	Mixed/unspecified	Mixed/unspecified	3					1													1				2
157	Whitten et al.	Non-RCT	2009	Telehospice: reasons for slow adoption in home hospice care.	Videoconferencing/videophone	Mixed/unspecified	3			1		1														1			3
158	Whitten et al.	Non-RCT	2005	Addressing telehealth’s foremost barrier: provider as initial gatekeeper	Mixed/unspecified	Mixed/unspecified	2			1		1																	2
159	Whitten et al.	Non-RCT	2005	Providers’ acceptance of telehospice.	Mixed/unspecified	Mixed/unspecified	3			1		1														1			3
160	Demiris et al.	Non-RCT	2008	A study of information flow in hospice interdisciplinary team meetings.	Video	Communication	3			1																			1
161	Quan et al.	Non-RCT	2003	Evaluation of a data collection tool (TELEform) for palliative care research.	Computer	Information management	2			1																			1
162	Whitten et al.	Non-RCT	2006	Telehospice: Using telecommunication technology for terminally ill patients.	Videoconferencing/videophone	Communication	3			1																			1
163	Wilkie et al.	Non-RCT	2009	Extending computer technology to hospice research: interactive pen tablet measurement of symptoms by hospice cancer patients in their home.	PDA / tablet /smartphone	Symptom management	3			1																			1
164	Fairchild et al.	Non-RCT	2009	The rapid access palliative radiotherapy program: blueprint for initiation of a one-stop multidisciplinary bone metastases clinic.	Phone	Clinical follow up	3				1																		1
165	Pituskin et al.	Non-RCT	2010	Multidisciplinary team contributions within a dedicated outpatient palliative radiotherapy clinic: a prospective descriptive study.	Phone	Clinical follow up	3				1																		1
166	Kornblith et al.	Non-RCT	2006	Telephone monitoring of distress in patients aged 65 or older with advanced stage cancer.	Phone	Psychological or psychosocial support	3				1										1								2
167	Zeng et al.	Non-RCT	2011	Patterns of pain and functional improvement in patients with bone metastases after conventional external beam radiotherapy and a telephone validation study.	Phone	Clinical follow up	3				1																		1
168	Cox et al.	Non-RCT	2008	Nurse led telephone follow up in ovarian cancer: a psychosocial perspective.	Phone	Clinical follow up	3				1																		1
169	Demiris et al.	Non-RCT	2011	Use of videophones to deliver a cognitive-behavioural therapy to hospice caregivers.	Videoconferencing/videophone	Psychological or psychosocial support	3									1										1			2
170	Parker Oliver and Demiris	Non-RCT	2010	Comparing face-to-face and telehealth-mediated delivery of a psychoeducational intervention: a case comparison study in hospice.	Videoconferencing/videophone	Caregiver support	3									1										1			2
171	Lynch et al	Non-RCT	2004	Using telehealth technology to support CME in end-of-life care for community physicians in Ontario.	Online	Education	3												1										1
172	Lewis et al	Non-RCT	2009	A Welsh pilot study on a distance learning module for end of life care	Online	Education	3												1										1
173	Smith and Gordon	Non-RCT	2009	Developing spiritual and religious care competencies in practice: pilot of a Marie Curie blended learning event.	Online	Education	3												1										1
174	Wheeler	Non-RCT	2014	The effect of education on community nursing practice in improving the patient-carer experience at the end of life.	Online	Education	3												1										1
175	Silverdale and Katz	Non-RCT	2005	The impact of a distance learning death and dying course: an analysis of student self-reported changes.	Online	Education	3												1										1
176	Farrington	Non-RCT	2014	Blended e-learning and end of life care in nursing homes: a small scale mixed methods case study	Online	Education	3												1										1
177	Sullivan et al	Non-RCT	2006	Creating enduring change: demonstrating the long term impact of a faculty development program in palliative care	Online	Education	3												1										1
178	Kavanaugh et al	Non-RCT	2009	Developing a blended course on dying, loss, and grief.	Online	Education	3												1										1
179	Murray et al	RCT	2008	Efficacy of a training intervention on the quality of practitioners decision support for patients deciding about place of care at the end of life: a randomized control trial study	Online	Education	1												1										1
180	Murray et al	RCT	2010	Skills training to support patients considering place of end of life care: a randomized control trial.	Online	Education	1												1										1
181	Phillips et al.	Non-RCT	2014	Impact of a novel online learning module on specialist palliative care nurses’ pain assessment competencies and patients’ reports of pain: results from a quasi-experimental pilot study.	Online	Education	3												1										1
182	Hussainy et al	Non-RCT	2010	A palliative cancer care flexible education program for Australian community pharmacists	Online	Education	3												1										1
183	Pelayo-Alvarez et al.	RCT	2011	Effects of online palliative care training on knowledge, attitude and satisfaction of primary care physicians.	Online	Education	1												1										1
184	Geyther & Rawlinson	Non-RCT	2007	Palliative medicine teaching program at the University of Cape Town: integrating palliative care principles into practice.	Online	Education	3												1										1
185	Grant et al.	Non-RCT	2015	Palliative care making a difference in rural Uganda, Kenya and Malawi: three rapid evaluation field studies.	Mobile phone	Communication	3													1									1
186	Low et al	Non-RCT	2014	Using text messaging to improve appointment adherence among Burkitt lymphoma patients in Uganda.	Text messaging	Communication	3													1									1
187	Nwagwu et al	Non-RCT	2013	ICT and collaborative management of terminal cancer patients at the University College Hospital, Ibadan, Nigeria.	Mobile phone	Communication	3													1									1
188	Obuya et al	Non-RCT	2014	The role of a physician in palliative care of cancer patients admitted in a Western Kenya county hospital.	Mobile phone	Communication	2													1									1
189	Odigie et al	Non-RCT	2012	The mobile phone as a tool in improving cancer care in Nigeria.	Mobile phone	Communication	3													1									1
190	Davis et al	Non-RCT	2015	A model for effective and efficient hospice care: proactive telephone-based enhancement of life through excellent caring, ‘‘telecaring’’ in advanced illness.	Phone	Communication	3														1								1
191	Dhiliwal and Salines	Non-RCT	2015	Smartphone applications in palliative homecare.	PDA / tablet /smartphone	Symptom management	3														1								1
192	Minatodani et al	Non-RCT	2013	Home telehealth: facilitators, barriers, and impact of nurse support among high-risk dialysis patients.	Phone	Symptom management	3														1								1
193	Nilsson et al	Non-RCT	2006	Information and communication technology in supporting people with serious chronic illness living at home - an intervention study	Computer	Communication	3														1								1
194	Slater et al	Non-RCT	2006	Measuring quality of life outcomes through the use of home telehealth: using a case study model in a terminal heart failure patient.	Videoconferencing/videophone	Communication	3														1								1
195	Stern et al	Non-RCT	2012	Use of home telehealth in palliative cancer care: a case study.	Videoconferencing/videophone	Symptom management	3														1					1			2
196	Hocker et al	Non-RCT	2015	Can the electronic health record identify vulnerable older adults in need of palliative care assessment in the Hospital setting?	Electronic health record	Decision making support	3															1							1
197	Hua et al	Non-RCT	2014	Estimates of the need for palliative care consultation across United States intensive care units using a trigger-based model	Electronic health record	Decision making support	3															1							1
198	Mason et al	Non-RCT	2015	Developing a computerised search to help UK General Practices identify more patients for palliative care planning: a feasibility study	Computer	Decision making support	2															1							1
199	Morita et al	Non-RCT	2008	Screening for discomfort as the fifth vital sign using an electronic medical recording system: a feasibility study	Electronic health record	Decision making support	2															1							1
200	Rhodes et al	Non-RCT	2016	Initial development of a computer algorithm to identify patients with breast and lung cancer having a poor prognosis in a safety net hospital	Electronic health record	Access	2															1						1	2
201	Wysham et al	Non-RCT	2017	Improving ICU-based palliative care delivery: a multicenter multidisciplinary survey of critical care clinician attitudes and beliefs	Mixed/unspecified	Mixed/unspecified	3															1							1
202	Yao et al	Non-RCT	2015	Infomarkers for transition to goals consistent with palliative care in dying patients	Computer	Decision making support	2															1							1
203	Jones et al	Non-RCT	2017	Palliative Care Triggers in the Intensive Care Unit: A Pilot Success Story	Mixed/unspecified	Mixed/unspecified	3															1							1
204	Bose-Brill et al	Non-RCT	2016	Factors associated with age affect willingness to engage in early end-of-life communication using electronic health record-tethered patient portals	Electronic health record	Decision making support	2															1							1
205	Garner et al	Non-RCT	2017	Concordance between veterans' self-report and documentation of surrogate decision makers: implications for quality measurement	Mixed/unspecified	Decision making support	3															1							1
206	Lakin et al	Non-RCT	2016	Emergency physicians experience with advance care planning documentation in the electronic medical record	Electronic health record	Mixed/unspecified	3															1						1	2
207	Michael et al	Non-RCT	2015	A mixed method feasibility study of a patient-and-family-centred advance care planning intervention for cancer patients	Mixed/unspecified	Communication	3															1							1
208	Turley et al	Non-RCT	2016	Impact of a care directives activity tab in the electronic health record on documentation of advance care planning	Electronic health record	Communication	2															1						1	2
209	Dillon et al	Non-RCT	2017	Provider perspectives on advance care planning documentation in the electronic health record	Electronic health record	Mixed/unspecified	3															1							1
210	Ali et al	Non-RCT	2016	Use of a structured palliative care summary in patients with established cancer is associated with reduced hospital admissions by out-of-hours general practitioners in Grampian	Electronic health record	Decision making support	2															1					1		2
211	Allsop et al	Non-RCT	2017	Electronic palliative care coordination systems: devising and testing a methodology for evaluating documentation	Electronic health record	Mixed/unspecified	3															1							1
212	Jeurkar et al	Non-RCT	2012	Which hospice patients with cancer are able to die in the setting of their choice? Results of a retrospective cohort study.	Electronic health record	Mixed/unspecified	3															1							1
213	Stukenborg et al	Non-RCT	2016	Longitudinal patterns of cancer patients reported outcomes in end of life care predict survival	Computer	Decision making support	2															1							1
214	Wagner et al	Non-RCT	2015	Bringing PROMIS to practice: brief and precise symptom screening in ambulatory cancer care	Electronic health record	Symptom management	2															1							1
215	Romano et al	Non-RCT	2017	Early palliative care reduces end-of-life Intensive Care Unit (ICU) use but not ICU Course in patients with advanced cancer	Mixed/unspecified	Mixed/unspecified	3															1							1
216	Namisango et al	Non-RCT	2016	Strengthening pharmaceutical systems for palliative care services in resource limited settings- piloting mHealth application across a rural and urban setting in Uganda	PDA / tablet /smartphone	Information management	2															1							1
217	Shah et al	Non-RCT	2013	Novel open-source electronic medical records system for palliative care in low-resource settings	Electronic health record	Information management	3															1							1
218	Kendall et al	Non-RCT	2013	Proactive cancer care in primary care: a mixed-methods study	Electronic health record	Information management	3															1							1
219	Ahluwalia et al	Non-RCT	2013	Provider approaches to palliative dyspnea assessment: implications for informatics-based clinical tools	Mixed/unspecified	Decision making support	3															1							1
220	Taylor et al	Non-RCT	2017	Identifying professionals' needs in integrating electronic pain monitoring in community palliative care services: an interview study	Mixed/unspecified	Information management	3															1							1
221	Tsavatewa et al	Non-RCT	2012	Integration of footprints information systems in palliative care: the case of Medical Centre of Central Georgia	Electronic health record	Decision making support	3															1							1
222	Thomsen et al	Non-RCT	2017	A process evaluation of systematic risk and needs assessment for caregivers in specialised palliative care	Electronic health record	Caregiver support	2															1							1
223	Loeslie et al	Non-RCT	2017	Implementing family meetings into a respiratory care unit	Electronic health record	Caregiver support	3															1							1
224	Spalding et al	Non-RCT	2017	Words Matter	Electronic health record	Communication	4															1							1
225	Betcher, D.K.	Non-RCT	2018	Elephant in the room project: improving caring efficacy through effective and compassionate communication with palliative care patients	Video	Education	3																1						1
226	Bodine and Miller	Non-RCT	2017	A comparison of lecture versus lecture plus simulation: educational approaches for the end-of-life nursing education consortium course	High-fidelity Simulator	Education	2																1						1
227	Carman et al	Non-RCT	2016	Implementation of a learning bundle to promote end-of-life education for prelicensure nursing students	Mixed/unspecified	Education	2																1						1
228	Coyle et al.	Non-RCT	2015	Discussing death, dying and end-of-life goals of care: a communication skills training module for oncology nurses	Video	Education	3																1						1
229	Dame and Hoebeke	Non-RCT	2016	Effects of a simulation exercise on nursing students' end-of-life care attitudes	High-fidelity Simulator	Education	3																1						1
230	Eaton et al	Non-RCT	2012	Student perceptions of simulation's influence on home health and hospice practicum learning	High-fidelity Simulator	Education	3																1						1
231	Ellman et al	Non-RCT	2012	Using online learning and interactive simulation to teach spiritual and cultural aspects of palliative care to interprofessional students	Online	Education	3																1						1
232	Fabro et al	Non-RCT	2014	The development, implementation, and evaluation of an end-of-life simulation experience for baccalaureate nursing students	High-fidelity Simulator	Education	3																1						1
233	Fluharty et al	Non-RCT	2012	A multi site, multi-academic track evaluation of end-of-life simulation for nursing education	High-fidelity Simulator	Education	3																1						1
234	Forster and Donovan	Non-RCT	2016	Enhancing bereavement support skills using simulated neonatal resuscitation	Mixed/unspecified	Education	3																1						1
235	Gillan et al	Non-RCT	2013	Palliative Care Simulation: Nurturing Interprofessional Collegiality	Other	Education	3																1						1
236	Gillan et al	Non-RCT	2013	The experience of end of life care simulation at a rural Australian university	High-fidelity Simulator	Education	3																1						1
237	Gotwals and Scholtz	Non-RCT	2016	Video-enhanced simulation in pediatric end-of-life care	Video	Education	3																1						1
238	Grossman	Non-RCT	2013	Development of the palliative care of dying critically ill patient algorithm: implications for critical care nurses	High-fidelity Simulator	Education	3																1						1
239	Hamilton et al	Non-RCT	2014	Teaching communication skills laboratory with in-person, second life and phone role-playing	Mixed/unspecified	Education	2																1						1
240	Hjelmfors et al	Non-RCT	2016	Simulation to teach nursing students about end-of-life care	Mixed/unspecified	Education	3																1						1
241	Kopka et al	Non-RCT	2016	Helping students process a simulated death experience: integration of an NLN ACE.S evolving case study and the ELNEC curriculum	Mixed/unspecified	Education	3																1						1
242	Koop and Hanson	Non-RCT	2012	High-Fidelity and Gaming Simulations Enhance Nursing Education in End-of-Life Care	High-fidelity Simulator	Education	4																1						1
243	Kunkel et al	Non-RCT	2012	A Matter of Life and Death: End-of-Life Simulation to Develop Confidence in Nursing Students.	High-fidelity Simulator	Education	3																1						1
244	Ladd at al	Non-RCT	2013	Teaching End-of-Life Nursing Using Simulation	High-fidelity Simulator	Education	3																1						1
245	Leighton and Dubas	Non-RCT	2009	Simulated Death: An Innovative Approach to Teaching End-of-Life Care	High-fidelity Simulator	Education	4																1						1
246	Lippe and Becker	Non-RCT	2015	Improving Attitudes and Perceived Competence in Caring for Dying Patients: An End-of-Life Simulation.	Mixed/unspecified	Education	2																1						1
247	Montgomery et al	Non-RCT	2016	Incorporating End-of-Life Content Into the Community Health Nursing Curriculum Using High-Fidelity Simulation	High-fidelity Simulator	Education	3																1						1
248	Pastor et al	Non-RCT	2017	We Have to Talk: Results of an Interprofessional Clinical Simulation for Delivering Bad Health News in Palliative Care	Mixed/unspecified	Education	3																1						1
249	Pullen et al	Non-RCT	2012	An End-of-Life Care Interdisciplinary Team Clinical Simulation Model	High-fidelity Simulator	Education	4																1						1
250	Saylor et al	Non-RCT	2016	Interprofessional Education Using a Palliative Care Simulation	Video	Education	3																1						1
251	Shaw and Abbot	Non-RCT	2017	High-fidelity simulation: Teaching end-of-life care.	High-fidelity Simulator	Education	3																1						1
252	Sperlazza and Cangelosi	Non-RCT	2009	The power of pretend: using simulation to teach end-of-life care	High-fidelity Simulator	Education	3																1						1
253	Venkatasalu et al	Non-RCT	2015	Reported clinical outcomes of high-fidelity simulation versus classroom-based end-oflife care education.	Mixed/unspecified	Education	3																1						1
254	Youngblood et al	Non-RCT	2012	Multidisciplinary Simulation in Pediatric Critical Care: The Death of a Child	High-fidelity Simulator	Education	4																1						1
255	Bailey et al	Non-RCT	2014	Intervention to improve care at life's end in inpatient settings: The BEACON trial	Electronic health record	Education	2																	1				1	2
256	Bhatia et al	Non-RCT	2014	Code status and resuscitation options in the electronic health record	Electronic health record	Information provision	2																	1					1
257	Bricker et al	Non-RCT	2003	Enhancing communication for end-of-life care: an electronic advance directive process	Electronic health record	Information provision	4																	1					1
258	Dexter et al	RCT	1998	Effectiveness of computer-generated reminders for increasing discussions about advance directives and completion of advance directive forms	Electronic health record	Communication	1																	1				1	2
259	Hayek et al	Non-RCT	2014	End-of-life care planning: improving documentation of advance directives in the outpatient clinic using electronic medical records	Electronic health record	Communication	3																	1				1	2
260	Lindner et al	Non-RCT	2007	An electronic medical record intervention increased nursing home advance directive orders and documentation	Electronic health record	Information provision	3																	1				1	2
261	Nakagawa et al	Non-RCT	2014	Promoting advance care planning documentation for veterans through an innovative electronic medical record template	Electronic health record	Information provision	3																	1					1
262	Neubauer et al	Non-RCT	2015	Improving incidence of code status documentation through process and discipline	Electronic health record	Education	3																	1					1
263	Obel et al	Non-RCT	2014	Outpatient advance care planning for patients with metastatic cancer: a pilot quality improvement initiative	Electronic health record	Education	3																	1					1
264	Schiebel et al	Non-RCT	2013	Honouring patient's resuscitation wishes: a multiphased effort to improve identification and documentation	Electronic health record	Decision making support	2																	1					1
265	Schellinger et al	Non-RCT	2012	Disease specific advance care planning for heart failure patients: implementation in a large health system	Electronic health record	Education	2																	1					1
266	Smith et al	Non-RCT	2012	Coordinate my care: a clinical service that coordinates care, giving patients choice and improving quality of life	Electronic health record	Information provision	3																	1			1		2
267	Sulmasy and Marx et al	Non-RCT	1997	A computerized system for entering orders to limit treatment: implementation and evaluation	Electronic health record	Information provision	3																	1					1
268	Temel et al	Non-RCT	2010	Code status documentation in the outpatient electronic medical records of patients with metastatic cancer	Electronic health record	Information provision	3																	1					1
269	Tung et al	Non-RCT	2011	Clinical decision support technology to increase advance care planning in the primary care setting	Electronic health record	Decision making support	3																	1				1	2
270	Chatwin et al	RCT	2016	Randomised crossover trial of telemonitoring in chronic respiratory patients (TeleCRAFT trial).	Telemonitoring	Symptom management	1																		1				1
271	Dierckx et al	Non-RCT	2015	If home telemonitoring reduces mortality in heart failure, is this just due to better guideline-based treatment?	Telemonitoring	Symptom management	3																		1				1
272	Hall et al	Non-RCT	2012	Introducing an electronic palliative care summary (ePCS) in Scotland; patient, carer and professional perspectives.	Electronic health record	Decision making support	3															1			1		1		3
273	Hamad et al	Non-RCT	2015	Use of Telehealth data in Multidisciplinary Team Review of COPD	PDA / tablet /smartphone	Symptom management	3																		1				1
274	Lewis et al	RCT (pilot)	2010	Does home telemonitoring after pulmonary rehabilitation reduced healthcare use in optimised COPD? A pilot randomised trial	Telemonitoring	Symptom management	1																		1				1
275	Plummer et al	Non-RCT	2011	Analysis of a network-wide specialist palliative care out-of-hours advice and support line; a model for the future	Phone	Symptom management	3																		1				1
276	Purdy et al	Non-RCT	2015	Impact of the Marie Curie Cancer Care Delivering Choice Programme in Somerset and North Somerset on place of death and hospital usage; a retrospective cohort study	Mixed/unspecified	Information provision	3																		1		1		2
277	Warren et al	Non-RCT	2011	The complexity of non face-to-face work with patients affected by metastatic breast cancer and their carers. The' hidden consultations' of the clinical nurse specialist	Mixed/unspecified	Mixed/unspecified	2																		1				1
278	Wye et al	Non-RCT	2014	What works in 'real life' to facilitate home deaths and fewer hospital admissions for those at end of life? Results from a realist evaluation of new palliative care services in two English counties	Electronic health record	Access	3																		1		1		2
279	Carlbach and Shucksmith	Non-RCT	2010	A review of an out-of-hours telephone support service for palliative care patients and their families	Phone	Mixed/unspecified	3																		1				1
280	Duxbury et al	Non-RCT	2015	The adoption of Coordinate My Care in North West London	Electronic health record	Mixed/unspecified	3																		1				1
281	Faull	Non-RCT	2016	eELCA: e-learning for practitioners in end-of-life care	Mixed/unspecified	Education	4																		1				1
282	Hall et al	Non-RCT	2013	An evaluation of the activity of 7-day, nurse-led specialist care service in an acute district general hospital.	Phone	Out of hours care/emergency admissions	3																		1				1
283	Leadbeater	Non-RCT	2014	The role and organisation of community palliative specialist nursing teams in rural England	Phone	Access	3																		1				1
284	Middleton-Green	Non-RCT	2016	A friend in the corner': supporting people at home in the last year of life vis telephone and video consultation-an evaluation	Mixed/unspecified	Access	3																		1	1			2
285	Nwosu	Non-RCT	2012	Palliative medicine and smartphones: An opportunity for innovation?	PDA / tablet /smartphone	Mixed/unspecified	4																		1				1
286	Rafter	Non-RCT	2016	Employing e-health in the palliative care setting to manage pressure ulcers	Computer	Symptom management	4																		1				1
287	Wye et al	Non-RCT	2016	Electronic palliative care coordinating systems ( EPaCCS) may not facilitate home deaths. A mixed methods evaluation in two English counties.	Electronic health record	Decision making support	3																		1		1		2
288	Hudson et al	RCT (pilot)	2017	Tailored online cognitive behavioural therapy with or without therapist support calls to target psychological distress in adults receiving haemodialysis: a feasibility, randomised controlled trial.	Mixed/unspecified	Symptom management	1																		1				1
289	Milton et al	Non-RCT	2012	Experiences implementing a 6 month pilot of a 7-day community CNS service in an urban hospice in Scotland	Mixed/unspecified	Access	3																		1				1
290	White et al	Non-RCT	2016	Supporting and improving community health services- a prospective evaluation of echo technology in community palliative care nursing teams.	Videoconferencing/videophone	Education	3																		1				1
291	Aiyegbusi etal	Non-RCT	2017	Using patient-reported outcome measures (PROMs) to promote quality of care and safety in the management of patients with advanced chronic kidney disease (PRO-trACK project, a mixed methods project protocol	Mixed/unspecified	Mixed/unspecified	3																		1				1
292	Hudson et al	RCT (pilot)	2016	Tailored online cognitive behavioural therapy with or without therapist support calls to target psychological distress in adults receiving haemodialysis: a feasibility, randomised controlled trial.	Online	Psychological or psychosocial support	1																		1				1
293	Hattink et al	RCT	2015	Web-based STAR e-learning course increases empathy and understanding in dementia caregivers: Results from a randomized controlled trial in the Netherlands and the United Kingdom.	Online	Education	1																		1				1
294	Lisk et al	Non-RCT	2012	Geriatrician input into nursing homes reduces emergency hospital admissions-1 year data and expansion of the nursing home project.	Mixed/unspecified	Out of hours care/emergency admissions	2																		1				1
295	Choyce et al	Non-RCT	2017	A prospective pilot study of home monitoring in adults with cystic fibrosis (HOME-CF): protocol for a randomised controlled trial.	Telemonitoring	Psychological or psychosocial support	2																		1				1
296	Hobson et al	Non-RCT	2018	The TiM system: developing a novel telehealth service to improve access to specialist care in motor neurone disease using user-centred design.	PDA / tablet /smartphone	Information provision	3																		1				1
297	Dey et al.	Non-RCT	2016	Telehealth: Acceptability, clinical interventions and quality of life in peritoneal dialysis	PDA / tablet /smartphone	Symptom management	2																		1				1
298	Bradford et al.	Non-RCT	2014	Home telehealth and paediatric palliative care: clinician perceptions of what is stopping us	Mixed/unspecified	Mixed/unspecified	3																			1			1
299	Bradford et al.	Non-RCT	2014	Principles of a paediatric palliative care consultation can be achieved with home telemedicine	Mixed/unspecified	Mixed/unspecified	3																			1			1
300	Bradford et al.	Non-RCT	2014	Paediatric palliative care by video consultation at home; a cost minimisation analysis	Videoconferencing/videophone	Mixed/unspecified	2																			1			1
301	Cluver et al	Non-RCT	2005	Remote psychotherapy for terminally ill cancer patients	Videoconferencing/videophone	Psychological or psychosocial support	3																			1			1
302	Collier et al	Non-RCT	2016	Implementation of a pilot telehealth programme in community palliative care; a qualitative study of clinicians' perspectives	Mixed/unspecified	Mixed/unspecified	3																			1			1
303	Demiris et al	RCT	2013	Telehealth group interactions in the hospice setting:assessing technical quality across platforms	Videoconferencing/videophone	Mixed/unspecified	1																			1			1
304	Hennemann-Krause et al	Non-RCT	2015	The assessment of telemedicine to support outpatient palliative care in advanced cancer	Mixed/unspecified	Symptom management	3																			1			1
305	Hoek et al	RCT	2017	The effect of weekly specialist palliative care consultations in patients with advanced cancer; a randomised clinical trial	Videoconferencing/videophone	Symptom management	1																			1			1
306	Mark et al.	Non-RCT	2013	Validating the impact of teaching pursed lip breathing with Skype	Videoconferencing/videophone	Symptom management	3																			1			1
307	Menon et al	Non-RCT	2015	Telemedicine as a tool to provide family conferences and palliative care consultations in critically ill patients at rural healthcare institutions: a pilot study patients	Videoconferencing/videophone	Mixed/unspecified	3																			1			1
308	Morgan et al.	Non-RCT	2017	Telemonitoring via self report and video review in community palliative care: a case report	Mixed/unspecified	Symptom management	3																			1			1
309	Oliver et al.	Non-RCT	2009	They're part of the team': participant evaluation of the ACTIVE intervention	Videoconferencing/videophone	Communication	3																			1			1
310	Oliver	Non-RCT	2014	Caregiver evaluation of the ACTIVE intervention: It's like we were sitting at stable with everyone	Videoconferencing/videophone	Communication	3																			1			1
311	Tieman et al	Non-RCT	2016	Using tele-health to support end of life care in the community: a feasibility study	Mixed/unspecified	Communication	2																			1			1
312	Van Gurp et al	Non-RCT	2016	Teleconsultation for integrative palliative care at home: A qualitative study	Videoconferencing/videophone	Communication	3																			1			1
313	Washington et al.	Non-RCT	2016	A multimethod analysis of shared decision-making in hospice interdisciplinary team meetings including family caregivers	Videoconferencing/videophone	Decision making support	3																			1			1
314	Wittenberg-Lyles et al	Non-RCT	2008	Caregiver involvement in hospice interdisciplinary team meetings:a case study	Videoconferencing/videophone	Communication	3																			1			1
315	Wittenberg-Lyles et al	Non-RCT	2010	Question asking by family caregivers in hospice interdisciplinary team meetings	Videoconferencing/videophone	Communication	3																			1			1
316	Wittenberg-Lyles et al	Non-RCT	2013	Family caregiver participation in hospice interdisciplinary team meetings:how does it affect the nature and content of communication	Videoconferencing/videophone	Communication	3																			1			1
317	Aoki et al.	Non-RCT	2006	Triangulation Analysis of Tele-Palliative Care Implementation in a Rural Community Area in Japan	Mixed/unspecified	Mixed/unspecified	3																			1			1
318	Van Gurp et al	Non-RCT	2015	How outpatient palliative care teleconsultation facilitates empathic patient-professional relationships: a qualitative study.	Videoconferencing/videophone	Communication	3																			1			1
319	Whitten et al.	Non-RCT	2009	Searching for Barriers to Adoption of the Videophone in a Hospice Setting	Videoconferencing/videophone	Mixed/unspecified	3																			1			1
320	Wilkinson et al.	RCT (pilot)	2008	A feasibility study of home telemedicine for patients with cystic fibrosis awaiting transplantation.	Videoconferencing/videophone	Communication	2																			1			1
321	Allsop et al	Non-RCT	2017	Electronic palliative care coordination systems: devising and testing methodology for evaluating documentation	Electronic health record	Communication	3																				1		1
322	Broadhurst et al	Non-RCT	2018	Advance Care Planning : the impact of ceiling treatment plans in patients with coordinate my care.	Electronic health record	Communication	3																				1		1
323	Callender et al	Non-RCT	2017	The determinants of dying where we choose: an analysis of coordinate my care	Electronic health record	Communication	3																				1		1
324	Martin	Non-RCT	2018	Electronic palliative care coordination system (EPaCCS): Interoperability is a problem	Electronic health record	Communication	4																				1		1
325	Millington-Sanders et al	Non-RCT	2018	Electronic palliative care coordination system (EPaCCS):an electronic record that supports communication for end-of-life care- a pilot in Richmond, UK	Electronic health record	Communication	3																				1		1
326	Pringle et al	Non-RCT	2014	Improving electronic information sharing for palliative care patients	Electronic health record	Communication	3																				1		1
327	Bose-Brill et al	RCT (pilot)	2016	Testing of a tethered personal health record framework for early end-of-life discussions	Electronic health record	Communication	1																					1	1
328	Aronsky et al	Non-RCT	2004	Electronic Screening of Dictated Reports to Identify Patients with Do-Not-Resuscitate Status	Electronic health record	Information provision	3																					1	1
329	Burgess ert al	Non-RCT	2015	Advance Care Planning in the Skilled Nursing Facility: What Do We Need for Success?	Electronic health record	Information provision	3																					1	1
330	Wilson et al	Non-RCT	2013	Multiple locations of advance care planning documentation in an electronic health record: Are they easy to find?	Electronic health record	Information provision	3																					1	1
331	Platt-Mills et al	Non-RCT	2017	Availability of advance care planning documentation for older emergency department patients: A cross-sectional study	Electronic health record	Information provision	2																					1	1
332	Grudzen et al	Non-RCT	2016	Concordance of advance care plans with inpatient directives in the electronic medical record for older patients admitted from the emergency department	Electronic health record	Information provision	3																					1	1
				Number of publications per review				6	20	26	11	33	17	6	24	5	38	9	14	5	11	30	30	16	30	40	12	15	398
